# Supplementary material for: Arnebia euchroma, a Plant Species of Cold Desert in the Himalayas, Harbors Beneficial Cultivable Endophytes in Roots and Leaves
Source: Front Microbiol. 2021 Jul 16;12:696667. doi: 10.3389/fmicb.2021.696667 (PMC8322769; doi:10.3389/fmicb.2021.696667)
Supplement: Supplementary Table 1 — Identification of bacterial endophytes isolated from A. euchroma and their nucleotide accession numbers. [file Data_Sheet_1.xlsx]

## Sheet: Article Info
	Supplementary Tables
	Journal
	Frontiers in Microbiology
	Title of article
	Arnebia euchroma, a plant species of cold desert in the Himalayas, harbors beneficial cultivable endophytes in roots and leaves
	Authors
	Rahul Jain1#, Priyanka Bhardwaj1,2#, Shiv Shanker Pandey1, Sanjay Kumar1*
	1 Biotechnology Division, CSIR-Institute of Himalayan Bioresource Technology, Palampur – 176061, Himachal Pradesh, INDIA
	2 Academy of Scientific and Innovative Research, Ghaziabad – 201002, Uttar Pradesh, INDIA
	# These authors contributed equally to this work.
	* Corresponding author
	Sanjay Kumar (sanjaykumar@ihbt.res.in)
	Director, CSIR-Institute of Himalayan Bioresource Technology, Palampur, 176061, Himachal Pradesh, INDIA.
	Phone: +91-1894-230411, ext. 301
	Fax: + 91-1894-230433

## Sheet: Table S1
Table S1: Identification of bacterial endophytes isolated from A. euchroma.
S. No.	Isolate code	Tissue	Identification	% Similarity	Accession number of Nearest Neighbour	Nucleotide Accession number of Isolate	Phylum	Class
1	ARB1	Root	Pseudomonas grimontii	100	AF268029	MW665346	Proteobacteria	Gammaproteobacteria
2	ARB2	Root	Pseudomonas grimontii	100	AF268029	MW665347	Proteobacteria	Gammaproteobacteria
3	ARB3	Root	Staphylococcus sciuri	100	MK072818	MW665348	Firmicutes	Bacilli
4	ARB4	Root	Pseudomonas versuta	100	CP012676	MW665349	Proteobacteria	Gammaproteobacteria
5	ARB5	Root	Pseudomonas grimontii	100	AF268029	MW665350	Proteobacteria	Gammaproteobacteria
6	ARB6	Root	Pseudomonas sp.	99.92	CP052862	MW665351	Proteobacteria	Gammaproteobacteria
7	ARB7	Root	Pseudomonas frederiksbergensis	99.91	AJ249382	MW665352	Proteobacteria	Gammaproteobacteria
8	ARB8	Root	Serratia plymuthica	99.5	AJ233433	MW665353	Proteobacteria	Gammaproteobacteria
9	ARB9	Root	Paenibacillus tritici	99.42	KX530777	MW665354	Firmicutes	Bacilli
10	ARB10	Root	Pseudomonas caspiana	99.75	LOHF01000033	MW665355	Proteobacteria	Gammaproteobacteria
11	ARB11	Root	Pseudomonas lini	99.74	AY035996	MW665356	Proteobacteria	Gammaproteobacteria
12	ARB12	Root	Brevibacterium frigoritolerans	100	AM747813	MW665357	Actinobacteria	Actinobacteria
13	ARB13	Root	Pseudomonas veronii	99.68	JYLL01000074	MW665358	Proteobacteria	Gammaproteobacteria
14	ARB14	Root	Pantoea agglomerans	99.92	AJ233423	MW665359	Proteobacteria	Gammaproteobacteria
15	ARB15	Root	Serratia plymuthica	99.49	AJ233433	MW665360	Proteobacteria	Gammaproteobacteria
16	ARB16	Root	Staphylococcus sciuri	100	AJ421446	MW665361	Firmicutes	Bacilli
17	ARB17	Root	Pseudomonas caspiana	99.76	LOHF01000033	MW665362	Proteobacteria	Gammaproteobacteria
18	ARB18	Root	Serratia plymuthica	99.5	AJ233433	MW665363	Proteobacteria	Gammaproteobacteria
19	ARB19	Root	Pseudomonas frederiksbergensis	99.66	AJ249382	MW665364	Proteobacteria	Gammaproteobacteria
20	ARB20	Root	Pseudomonas frederiksbergensis	99.58	AJ249382	MW665365	Proteobacteria	Gammaproteobacteria
21	ARB21	Root	Pseudomonas lini	99.63	AY035996	MW665366	Proteobacteria	Gammaproteobacteria
22	ARB22	Root	Pantoea agglomerans	99.83	AJ233423	MW665367	Proteobacteria	Gammaproteobacteria
23	ARB23	Root	Serratia plymuthica	99.51	AJ233433	MW665368	Proteobacteria	Gammaproteobacteria
24	ARB24	Root	Acinetobacter lwoffii	99.83	HG931730	MW665369	Proteobacteria	Gammaproteobacteria
25	ARB25	Root	Pseudomonas grimontii	100	LC409061	MW665370	Proteobacteria	Gammaproteobacteria
26	ARB26	Root	Rhizobium smilacinae	99.82	KF551141	MW665371	Proteobacteria	Alphaproteobacteria
27	ARB27	Root	Pseudomonas caspiana	99.74	LOHF01000033	MW665372	Proteobacteria	Gammaproteobacteria
28	ARB28	Root	Staphylococcus arlettae	99.92	AB009933	MW665373	Firmicutes	Bacilli
29	ARB29	Root	Serratia plymuthica	99.5	AJ233433	MW665374	Proteobacteria	Gammaproteobacteria
30	ARB30	Root	Serratia plymuthica	99.4	AJ233433	MW665375	Proteobacteria	Gammaproteobacteria
31	ARB31	Root	Pseudomonas caspiana	99.75	LOHF01000033	MW665376	Proteobacteria	Gammaproteobacteria
32	ARB32	Root	Pseudomonas frederiksbergensis	99.91	AJ249382	MW665377	Proteobacteria	Gammaproteobacteria
33	ARB33	Root	Pseudomonas grimontii	99.92	LC409061	MW665378	Proteobacteria	Gammaproteobacteria
34	ARB34	Root	Pseudomonas grimontii	100	AF268029	MW665379	Proteobacteria	Gammaproteobacteria
35	ARB35	Root	Pseudomonas frederiksbergensis	99.92	AJ249382	MW665380	Proteobacteria	Gammaproteobacteria
36	ARB36	Root	Pseudomonas grimontii	100	LC409061	MW665381	Proteobacteria	Gammaproteobacteria
37	ARB37	Root	Pseudomonas sp.	99.68	MT422208	MW665382	Proteobacteria	Gammaproteobacteria
38	ARB38	Root	Pseudomonas grimontii	99.76	LC409061	MW665383	Proteobacteria	Gammaproteobacteria
39	ARB39	Root	Pseudomonas frederiksbergensis	100	KJ589518	MW665384	Proteobacteria	Gammaproteobacteria
40	ALB1	Leaf	Sphingomonas faeni	99.74	AJ429239	MW665325	Proteobacteria	Alphaproteobacteria
41	ALB2	Leaf	Sphingomonas faeni	100	AJ429239	MW665326	Proteobacteria	Alphaproteobacteria
42	ALB3	Leaf	Microbacterium oxydans	99.91	Y17227	MW665327	Actinobacteria	Actinobacteria
43	ALB4	Leaf	Serratia plymuthica	99.5	AJ233433	MW665328	Proteobacteria	Gammaproteobacteria
44	ALB5	Leaf	Pseudomonas oryzihabitans	100	BBIT01000012	MW665329	Proteobacteria	Gammaproteobacteria
45	ALB6	Leaf	Serratia plymuthica	99.41	AJ233433	MW665330	Proteobacteria	Gammaproteobacteria
46	ALB7	Leaf	Pseudomonas rhizosphaerae	99.58	CP009533	MW665331	Proteobacteria	Gammaproteobacteria
47	ALB8	Leaf	Pseudomonas rhizosphaerae	99.58	CP009533	MW665332	Proteobacteria	Gammaproteobacteria
48	ALB9	Leaf	Pseudomonas rhizosphaerae	99.58	CP009533	MW665333	Proteobacteria	Gammaproteobacteria
49	ALB10	Leaf	Serratia plymuthica	99.41	AJ233433	MW665334	Proteobacteria	Gammaproteobacteria
50	ALB11	Leaf	Pseudomonas rhizosphaerae	99.48	CP009533	MW665335	Proteobacteria	Gammaproteobacteria
51	ALB12	Leaf	Arthrobacter agilis	99.71	X80748	MW665336	Actinobacteria	Actinobacteria
52	ALB13	Leaf	Pseudomonas sp.	99.69	MT422208	MW665337	Proteobacteria	Gammaproteobacteria
53	ALB14	Leaf	Pseudomonas versuta	100	CP012676	MW665338	Proteobacteria	Gammaproteobacteria
54	ALB15	Leaf	Pseudomonas sp.	99.83	MT378354	MW665339	Proteobacteria	Gammaproteobacteria
55	ALB16	Leaf	Brevibacterium frigoritolerans	99.92	AM747813	MW665340	Actinobacteria	Actinobacteria
56	ALB17	Leaf	Pseudomonas sp.	99.22	MK819207	MW665341	Proteobacteria	Gammaproteobacteria
57	ALB18	Leaf	Bacillus subtilis subsp. subtilis	99.91	ABQL01000001	MW665342	Firmicutes	Bacilli
58	ALB19	Leaf	Psychromicrobium lacuslunae	99.45	CP011005	MW665343	Actinobacteria	Actinobacteria
59	ALB20	Leaf	Pseudomonas sp.	99.92	CP052862	MW665344	Proteobacteria	Gammaproteobacteria
60	ALB21	Leaf	Burkholderia contaminans	100	LASD01000006	MW665345	Proteobacteria	Betaproteobacteria

## Sheet: Table S2
Table S2: Identification of fungal endophytes isolated from A. euchroma.
S. No.	Isolate code	Tissue	Identification	% Similarity	Accession number of Nearest Neighbour	Nucleotide Accession Number of Isolate	Phylum	Class
1	ARF1	Root	Aspergillus versicolor	99.24	MT582751	MW391724	Ascomycota	Eurotiales
2	ARF2	Root	Cladosporium halotolerans	100	MN859971	MW391725	Ascomycota	Capnodiales
3	ARF3	Root	Aspergillus carneus	100	MT446158	MW391726	Ascomycota	Eurotiales
4	ARF4	Root	Aspergillus versicolor	100	MN428770	MW391727	Ascomycota	Eurotiales
5	ARF5	Root	Aspergillus sydowii	100	KX898426	MW391728	Ascomycota	Eurotiales
6	ARF6	Root	Cladosporium halotolerans	99.26	MN859971	MW391729	Ascomycota	Capnodiales
7	ARF7	Root	Cladosporium sp.	100	MF996865	MW391730	Ascomycota	Capnodiales
8	ARF8	Root	Penicillium sajarovii	100	MK226542	MW391731	Ascomycota	Eurotiales
9	ARF9	Root	Penicillium sp.	100	MF588882	MW391732	Ascomycota	Eurotiales
10	ARY3	Root	Rhodotorula mucilaginosa	99.49	MN427959	MW391800	Basidiomycota	Sporidiobolales
11	ARY4	Root	Candida parapsilosis	99.8	MN450875	MW391801	Ascomycota	Saccharomycetales
12	ARY5	Root	Tausonia pullulans	99	AF444417	MW391802	Basidiomycota	Cystofilobasidiales
13	ARY7	Root	Naganishia liquefaciens	100	MN128856	MW391803	Basidiomycota	Filobasidiales
14	ARY8	Root	Tausonia pullulans	99	AF444417	MW391804	Basidiomycota	Cystofilobasidiales
15	ALF1	Leaf	Microdiplodia miyakei	100	FJ462760	MW391733	Ascomycota	Botryosphaeriales
16	ALF2	Leaf	Aspergillus versicolor	100	MT560203	MW391734	Ascomycota	Eurotiales
17	ALF3	Leaf	Apiotrichum laibachii	99.4	KY101677	MW391735	Basidiomycota	Trichosporonales
18	ALF4	Leaf	Penicillium charlesii	99.78	MH857877	MW391736	Ascomycota	Eurotiales
19	ALF5	Leaf	Talaromyces amestolkiae	100	MN326480	MW391737	Ascomycota	Eurotiales
20	ALF6	Leaf	Cladosporium sphaerospermum	100	MF422149	MW391738	Ascomycota	Capnodiales
21	ALF7	Leaf	Aspergillus versicolor	99.77	MT609910	MW391739	Ascomycota	Eurotiales
22	ALF8	Leaf	Penicillium sp.	100	MT446131	MW391740	Ascomycota	Eurotiales
23	ALF9	Leaf	Penicillium sp.	100	MT446131	MW391741	Ascomycota	Eurotiales
24	ALF10	Leaf	Penicillium halotolerans	100	MK450696	MW391742	Ascomycota	Eurotiales
25	ALF12	Leaf	Carrena sp.	99.84	MN002866	MW391743	Basidiomycota	Polyporales
26	ALF13	Leaf	Talaromyces amestolkiae	99.82	MN326480	MW391744	Ascomycota	Eurotiales
27	ALF14	Leaf	Xylaria sp.	99.58	JQ341083	MW391745	Ascomycota	Xylariales
28	ALF15	Leaf	Periconia sp.	100	KU375677	MW391746	Ascomycota	Pleosporales
29	ALF16	Leaf	Phaeophlebiopsis peniophoroides	99.84	KP135417	MW391747	Basidiomycota	Polyporales
30	ALY1	Leaf	Debaryomyces hansenii	99.51	MK394104	MW391805	Ascomycota	Saccharomycetales
31	ALY2	Leaf	Vishniacozyma carnescens	100	MG250423	MW391806	Basidiomycota	Tremellales
32	ALY3	Leaf	Naganishia liquefaciens	99.66	MN128856	MW391807	Basidiomycota	Filobasidiales
33	ALY5	Leaf	Candida parapsilosis	99.19	MN559577	MW391808	Ascomycota	Saccharomycetales

## Sheet: Table S3
Table S3: PGP traits of bacterial endophytes screened using plate-based assays
S. No.	Isolate	Identification	P-solubilization Index	K-solubilization Index	Siderophore index
1	ARB1	Pseudomonas grimontii	3.89±0.28	3.50±0.10	3.50±0.31
2	ARB2	Pseudomonas grimontii	3.40±0.21	3.00±0.30	2.40±0.12
3	ARB3	Staphylococcus sciuri	2.67±0.12	ND	2.33±0.12
4	ARB4	Pseudomonas versuta	6.25±0.33	1.75±0.13	1.60±0.13
5	ARB5	Pseudomonas grimontii	5.40±0.18	3.25±0.20	2.40±0.31
6	ARB6	Pseudomonas sp.	1.67±0.04	ND	2.50±0.22
7	ARB7	Pseudomonas frederiksbergensis	1.29±0.05	ND	2.80±0.16
8	ARB8	Serratia plymuthica	2.58±0.15	5.00±0.36	1.11±0.09
9	ARB9	Paenibacillus tritici	ND	ND	ND
10	ARB10	Pseudomonas caspiana	4.33±0.19	2.67±0.24	2.00±0.10
11	ARB11	Pseudomonas lini	2.90±0.13	2.25±0.18	2.00±0.17
12	ARB12	Brevibacterium frigoritolerans	2.30±0.13	ND	1.33±0.04
13	ARB13	Pseudomonas veronii	2.67±0.23	ND	1.50±0.07
14	ARB14	Pantoea agglomerans	1.67±0.16	3.33±0.18	1.20±0.08
15	ARB15	Serratia plymuthica	4.29±0.14	3.25±0.23	1.33±0.04
16	ARB16	Pseudomonas sichuanensis	4.67±0.19	2.00±0.25	1.67±0.10
17	ARB17	Pseudomonas caspiana	3.60±0.24	2.67±0.14	1.67±0.23
18	ARB18	Serratia plymuthica	2.70±0.06	4.00±0.23	1.11±0.09
19	ARB19	Pseudomonas frederiksbergensis	5.17±0.21	4.00±0.25	2.00±0.13
20	ARB20	Pseudomonas frederiksbergensis	6.00±0.23	2.33±0.12	2.00±0.27
21	ARB21	Pseudomonas lini	2.78±0.18	3.00±0.30	2.50±0.35
22	ARB22	Pantoea agglomerans	3.08±0.11	2.25±0.22	1.10±0.11
23	ARB23	Serratia plymuthica	2.75±0.10	5.00±0.36	1.25±0.09
24	ARB24	Acenitobacter lwoffii	ND	ND	2.33±0.25
25	ARB25	Pseudomonas grimontii	7.50±0.49	1.31±0.12	2.60±0.25
26	ARB26	Rhizobium smilacinae	1.56±0.15	2.33±0.19	1.75±0.09
27	ARB27	Pseudomonas caspiana	4.00±0.23	2.50±0.18	2.00±0.11
28	ARB28	Staphylococcus arlettae	ND	ND	2.50±0.34
29	ARB29	Serratia plymuthica	2.00±0.26	5.00±0.36	1.33±0.20
30	ARB30	Serratia plymuthica	3.00±0.10	4.67±0.15	1.11±0.07
31	ARB31	Pseudomonas caspiana	5.75±0.24	3.33±0.17	1.67±0.14
32	ARB32	Pseudomonas frederiksbergensis	1.44±0.12	1.75±0.23	3.20±0.16
33	ARB33	Pseudomonas grimontii	10.50±0.58	4.33±0.33	1.29±0.24
34	ARB34	Pseudomonas grimontii	ND	ND	ND
35	ARB35	Pseudomonas frederiksbergensis	ND	1.50±0.15	1.43±0.32
36	ARB36	Pseudomonas grimontii	9.00±0.28	2.25±0.18	1.50±0.16
37	ARB37	Pseudomonas sp.	5.83±0.25	6.00±0.23	ND
38	ARB38	Pseudomonas grimontii	8.00±0.27	5.00±0.36	1.40±0.24
39	ARB39	Pseudomonas frederiksbergensis	1.33±0.04	1.67±0.17	1.60±0.19
40	ALB1	Sphingomonas faeni	ND	ND	2.33±0.45
41	ALB2	Sphingomonas faeni	ND	ND	2.33±0.21
42	ALB3	Microbacterium oxydans	ND	ND	2.00±0.17
43	ALB4	Serratia plymuthica	3.33±0.14	ND	ND
44	ALB5	Pseudomonas oryzihabitans	1.75±0.12	ND	2.00±0.23
45	ALB6	Serratia plymuthica	ND	ND	1.33±0.15
46	ALB7	Pseudomonas rhizosphaerae	1.25±0.17	ND	2.00±0.29
47	ALB8	Pseudomonas rhizosphaerae	6.75±0.17	2.67±0.13	1.50±0.12
48	ALB9	Pseudomonas rhizosphaerae	6.25±0.22	4.00±0.23	1.60±0.14
49	ALB10	Serratia plymuthica	2.00±0.18	ND	2.50±0.22
50	ALB11	Pseudomonas rhizosphaerae	4.40±0.24	3.00±0.36	1.50±0.10
51	ALB12	Arthrobacter agilis	ND	ND	1.50±0.08
52	ALB13	Pseudomonas sp.	1.64±0.09	ND	1.25±0.07
53	ALB14	Pseudomonas versuta	5.00±0.27	2.25±0.23	1.43±0.13
54	ALB15	Pseudomonas sp.	ND	ND	2.00±0.16
55	ALB16	Brevibacterium frigoritoleranS	ND	ND	2.33±0.19
56	ALB17	Pseudomonas sp.	1.42±0.15	ND	1.33±0.21
57	ALB18	Bacillus subtilis subsp. subtilis	2.40±0.24	ND	1.25±0.16
58	ALB19	Psychromicrobium lacuslunae	1.20±0.10	ND	1.75±0.14
59	ALB20	Pseudomonas sp.	ND	1.50±0.10	1.14±0.10
60	ALB21	Burkholderia contaminans	4.44±0.18	2.75±0.17	1.33±0.11
	ND: Not activity detected
	Values are mean±standard deviation (n=3)

## Sheet: Table S4
Table S4: PGP traits of fungal endophytes screened using plate-based assays
S. No.	Isolate	Identification	P-solubilization Index	K-solubilization Index	Siderophore index
1	ARF1	Aspergillus versicolor	1.76±0.12	ND	1.67±0.02
2	ARF2	Cladosporium halotolerans	ND	ND	1.14±0.05
3	ARF3	Aspergillus carneus	2.50±0.10	ND	1.8±0.16
4	ARF4	Aspergillus versicolor	1.13±0.04	ND	1.20±0.09
5	ARF5	Aspergillus sydowii	1.50±0.10	ND	1.31±0.07
6	ARF6	Cladosporium halotolerans	ND	ND	1.40±0.13
7	ARF7	Cladosporium sp.	1.22±0.04	ND	1.20±0.05
8	ARF8	Penicillium sajarovii	1.47±0.10	1.34±0.08	2.29±0.26
9	ARF9	Penicillium sp.	1.64±0.06	1.11±0.11	3.00±0.15
10	ALF1	Microdiplodia miyakei	ND	ND	ND
11	ALF2	Aspergillus versicolor	1.09±0.01	ND	1.29±0.09
12	ALF3	Apiotrichum laibachii	ND	ND	1.38±0.12
13	ALF4	Penicillium charlesii	1.69±0.07	ND	1.75±0.14
14	ALF5	Talaromyces amestolkiae	2.19±0.14	ND	ND
15	ALF6	Cladosporium sphaerospermum	1.18±0.03	ND	1.75±0.17
16	ALF7	Aspergillus versicolor	1.63±0.08	ND	1.28±0.05
17	ALF8	Penicillium sp.	1.64±0.11	ND	1.23±0.09
18	ALF9	Penicillium sp.	1.30±0.05	ND	1.27±0.08
19	ALF10	Penicillium halotolerans	ND	ND	1.15±0.02
20	ALF12	Carrena sp.	ND	ND	2.00±0.09
21	ALF13	Talaromyces amestolkiae	ND	1.11±0.07	2.00±0.16
22	ALF14	Xylaria sp.	1.17±0.05	ND	ND
23	ALF15	Periconia sp.	ND	ND	ND
24	ALF16	Phaeophlebiopsis peniophoroides	1.33±0.11	ND	1.40±0.07
25	ALY1	Debaryomyces hansenii	1.71±0.11	ND	ND
26	ALY2	Vishniacozyma carnescens	1.14±0.03	ND	ND
27	ALY3	Naganishia liquefaciens	1.42±0.13	ND	1.50±0.14
28	ALY5	Candida parapsilosis	2.00±0.22	ND	ND
29	ARY3	Rhodotorula mucilaginosa	1.14±0.07	ND	1.33±0.09
30	ARY4	Candida parapsilosis	3.60±0.16	ND	ND
31	ARY5	Tausonia pullulans	1.43±0.12	ND	1.60±0.11
32	ARY7	Naganishia liquefaciens	1.67±0.03	1.40±0.11	1.67±0.04
33	ARY8	Tausonia pullulans	1.44±0.13	ND	2.00±0.21
	ND: Not activity detected
	Values are mean±standard deviation (n=3)
